# Supplementary material for: Nutritional Status and Physical Exercise Are Associated with Cognitive Function in Chinese Community-Dwelling Older Adults: The Role of Happiness
Source: Nutrients. 2024 Jan 8;16(2):203. doi: 10.3390/nu16020203 (PMC10819784; doi:10.3390/nu16020203)
Supplement: Supplementary file 1 [file nutrients-16-00203-s001.zip]

Archive with 1 entries (1 files):
- nutrients-2775706-supplementary.pdf
